# Supplementary material for: LKB1 is a central regulator of tumor initiation and pro-growth metabolism in ErbB2-mediated breast cancer
Source: Cancer Metab. 2013 Aug 14;1:18. doi: 10.1186/2049-3002-1-18 (PMC4178213; doi:10.1186/2049-3002-1-18)
Supplement: Additional file 5: Table S3 — RPPA data corresponding to the heatmap (126 antibodies). [file 2049-3002-1-18-S5.xlsx]

## Sheet: Sheet1
Table S3. RPPA data corresponding to the heatmap (126 antibodies)
	NIC/Lkb1 +/+					NIC/Lkb1 fl/fl
Sample Antibody	1D0	3C6	3U1	4D2	3U4	1R0	1G7	2H9	1Q0	1O3
4E-BP1	0.315085	0.014515	-0.114803	0.0315411	-0.014515	-0.159646	0.0734898	-0.268228	-0.328087	0.0359682
4E-BP1_pS65	-0.291702	-0.330016	-0.0943063	0.0711748	-0.0536072	0.0536072	0.0714973	0.187993	-0.0699121	0.0690609
53BP1	0.151001	0.25776	0.420395	-0.0487567	0.0158044	-0.0158044	-0.37451	0.0308669	-0.0447536	-0.180805
ACC_pS79	0.851972	-0.230948	1.1272	-0.441142	-0.0806351	0.459064	-0.353929	0.0806351	0.173809	-0.142754
ACC1	0.360673	0.0617284	0.257715	-0.631826	0.0157725	-0.0156455	-0.678618	0.0156455	-0.221551	-0.151954
Akt	-0.235477	0.645141	-0.0702809	-0.181372	0.179175	0.0702809	-0.167426	0.136152	0.15951	-0.429399
Akt_pS473	-0.466381	-0.800603	-0.0428743	-0.401778	-0.620133	0.110927	0.41328	0.0428743	0.806142	0.450365
Akt_pT308	-0.0922216	-0.255289	0.000604113	-0.129696	-0.115526	0.0611834	0.581708	-0.000604113	0.333624	0.300488
AMPK_alpha	-0.206984	-0.0411294	0.233969	-0.00757298	0.250485	0.0146022	0.0155361	-0.133679	-0.319613	0.00757298
AMPK_pT172	1.00577	1.04675	1.27104	0.241939	0.722182	-0.991775	-1.46293	-0.241939	-0.839548	-1.7541
Annexin_I	0.238532	0.260494	-0.055431	0.0336435	-0.283514	-0.0299917	-0.274984	0.185798	0.0299917	-0.407607
AR	0.025037	-0.336494	-0.170172	0.0534708	0.0451561	0.0130915	-0.0207295	-0.0130915	0.0350697	-0.249237
ASNS	-0.190505	-0.329638	-0.811146	-0.207866	0.502253	0.825166	1.52513	0.190505	-0.211887	1.19509
Bad_pS112	0.101079	-0.313767	0.139487	-0.0176464	-0.342634	0.0176464	-0.0355626	0.0733227	-0.0350224	0.0909571
Bak	0.0247387	0.012633	0.0269363	-0.012633	0.0128835	-0.0971155	-0.133496	0.065404	-0.0695493	-0.291388
Bax	0.0653056	-0.389329	-0.0485553	-0.0453214	0.186763	0.0963206	-0.154641	0.323731	-0.213416	0.0453214
Bcl-X	-0.0340854	0.50617	0.0122842	0.261849	0.0815206	-0.066052	-0.10542	0.0874573	-0.0122842	-0.0629225
Bcl-xL	0.0963345	0.450168	0.128114	0.240052	0.0534563	-0.156426	-0.268672	-0.0534563	-0.172748	-0.200918
Beclin	0.0467032	-0.057105	0.0939979	0.0640194	0.197574	-0.0680015	-0.105889	0.112022	-0.0467032	-0.192972
beta-Catenin	0.0685726	-0.372337	-0.243726	0.331665	0.211139	-0.075112	-0.0944236	-0.0235765	0.150681	0.0235765
Bid	0.116631	0.039131	0.14942	0.0831744	0.0994522	-0.039131	-0.0477517	-0.0979618	-0.115581	-0.094138
Bim	-0.0724926	0.102693	-0.138204	0.223864	0.582637	-0.25898	-0.785608	0.0755727	0.0724926	-0.617161
c-Jun_pS73	-0.0396577	-0.287497	-0.0791532	-0.322054	-0.210163	0.181312	0.368624	0.0396577	0.053613	0.146108
c-Kit	-0.020668	0.0322879	-0.00140511	0.273047	0.268614	-0.00511591	0.00140511	0.0179223	-0.0792815	-0.0653371
c-Met_pY1235	0.0324033	-0.0763589	0.0422201	-0.0170223	0.144893	-0.0485222	0.033689	0.0170223	-0.0796257	-0.0276044
c-Myc	0.170996	-0.120075	0.224948	-0.0894762	0.155051	-0.0123639	0.0671325	-0.0378476	0.0123639	-0.10632
C-Raf	0.0233474	0.0592557	-0.0154485	-0.187824	0.170407	0.0131364	-0.110715	-0.0131364	-0.153283	0.0299464
C-Raf_pS338	-0.0296266	0.00241699	-0.0311825	-0.166382	0.0156825	0.104488	0.191574	0.0390769	-0.0397879	-0.00241699
Caspase-3_active	-1.11577	0.546563	-1.50232	-1.04031	1.14059	1.42068	-1.4296	-0.546563	0.637651	1.3629
Caspase-7_cleavedD198	0.753983	-0.0235942	0.18884	-0.0693281	-0.379533	0.0235942	-0.0666446	0.399634	0.0586545	-0.278863
Caspase-9_cleavedD330	0.0880789	-0.000957118	0.0393731	0.161283	0.0883789	-0.0357897	-0.0227873	0.000957118	-0.214571	-0.0984559
Caveolin-1	-0.0288524	0.100767	0.0852036	0.427923	0.755418	-0.141024	-0.129048	0.0288524	-0.0393109	-0.246623
CDK1	0.149564	0.0552413	0.125887	-0.147891	0.00929893	-0.0480659	-0.00929893	-0.0339843	-0.10528	0.14176
Chk1	-0.019038	0.0421107	0.107918	0.0077734	-0.0323032	-0.00417539	-0.097986	0.0892735	0.00417539	-0.0374569
Chk1_pS345	0.0323355	0.0504107	0.249447	0.146027	-0.0817936	-0.0323355	-0.0417286	0.1008	-0.0591922	-0.0475984
Chk2_pT68	-0.0165337	-0.134391	-0.0452502	0.0633484	0.152712	0.0718915	-0.00983009	0.00983009	-0.123165	0.055987
cIAP	-0.0362365	-0.41894	0.072003	-0.133002	0.124102	0.0446448	-0.0466223	-0.0361618	0.0361618	0.0514292
Claudin-7	0.0198573	1.39634	-0.154876	-0.10678	0.0219258	0.0124455	-0.0513242	-0.653886	-0.0124455	0.262951
Collagen_VI	-0.0995171	0.281289	-0.385115	-0.135213	-0.276446	0.199931	0.235047	0.0590382	-0.0590382	1.21009
COX-2	0.0203057	-0.0677346	-0.067616	-0.013174	0.133522	0.0320639	0.079888	-0.00660025	-0.0656062	0.00660025
Cyclin_B1	-0.0453196	0.00991408	-0.0181738	-0.0550701	-0.00991408	0.0466425	0.171347	0.152486	0.15336	-0.0598992
Cyclin_D1	0.0334914	-0.110399	-0.0266172	0.0266172	-0.0295275	-0.0834764	-0.137212	0.358888	0.0685019	0.0675126
DJ-1	-0.41298	-0.560868	0.0228085	-0.489474	0.361383	0.411954	0.198041	-0.286406	-0.0228085	0.870659
Dvl3	0.00421257	0.332369	0.119537	0.437984	-0.00421257	-0.253089	-0.266734	0.116354	-0.0284714	-0.152531
E-Cadherin	0.373335	0.109479	-0.29675	0.0688804	-0.365135	-0.182267	-0.216236	-0.0688804	0.108988	0.908074
eEF2	-0.0296201	0.0816004	0.109842	0.0296201	-0.0827946	0.0670152	-0.0440864	-0.157903	-0.251511	0.336073
eEF2K	0.0272528	-0.00862645	-0.154032	-0.131131	0.0270217	0.0268767	0.0982505	-0.0451298	0.00862645	-0.0483914
EGFR	0.0536415	0.376443	0.144543	0.557319	0.368621	-0.0536415	-0.203064	-0.121279	-0.179697	-0.207246
EGFR_pY1068	-0.0277034	-0.0870732	0.290801	-0.0143337	-0.159694	0.185331	0.353033	-0.0809001	0.236363	0.0143337
EGFR_pY1173	-8.27934e-05	-0.029042	-0.0108043	0.000177054	0.110495	0.0578861	-0.0275943	0.139832	-0.0444964	8.27934e-05
EGFR_pY992	-0.00139344	0.133865	0.09668	0.201971	-0.0120176	-0.0468587	0.00139344	0.338097	-0.0994117	-0.080912
eIF4E	-0.0860255	0.227327	0.00614544	0.0318032	-0.0713034	0.06121	-0.00614544	-0.0742882	-0.0563052	0.0278431
ER-alpha	-0.0713468	0.035378	0.058375	0.282643	-0.0437712	-0.035378	-0.0770159	0.227953	0.151503	-0.22865
ER-alpha_pS118	0.00961037	-0.0392511	-0.00961037	0.118212	0.821732	-0.208198	0.118961	0.233966	-0.193061	-0.172995
FAK	0.304865	0.192894	0.597757	0.451059	-0.174161	-0.354319	-0.379533	0.116826	-0.116826	-0.575297
Fibronectin	0.494617	-0.125279	-0.137097	0.118274	0.264847	-0.0691283	0.0773335	0.0691283	-0.45466	-1.04891
FOXO3a	0.00895704	-0.00121543	0.0480956	0.0485871	-0.0812005	0.00121543	-0.100118	0.102571	-0.0503726	-0.0179123
FOXO3a_pS318_S321	-0.0228246	-0.459595	-0.073231	-0.204206	-0.187872	0.178639	0.125445	0.0784495	0.0228246	0.16859
GSK3-alpha-beta_pS21_S9	-0.311419	-1.09103	0.210104	-0.0977609	-0.251109	0.0977609	1.01271	-0.0983236	0.598454	0.357373
GSK3_pS9	-0.159985	-0.964606	0.0970447	-0.22415	-0.418015	0.16319	0.794833	-0.0970447	0.589188	0.251032
HER2_pY1248	-0.00367264	-0.546375	0.00367264	-0.370764	-0.199845	0.0152107	0.330012	-0.0742369	0.292308	0.175031
HER3	0.0318239	-0.13045	0.0197598	-0.271382	0.135749	-0.0197598	-0.0657096	0.0483636	0.121601	-0.0526203
HER3_pY1298	-0.128953	-0.237878	0.0208608	0.0353204	-0.0447112	0.113515	0.0986359	-0.0208608	0.056598	-0.0678641
IGF-1R-beta	-0.0260958	-0.502926	0.255308	-0.040678	0.00361593	0.168545	0.259775	-0.14592	-0.00361593	0.325788
IGFBP2	-0.0270805	0.0178949	-0.00513599	0.0250336	-0.00586337	-0.0901453	0.00513599	0.0822398	0.0121677	-0.0722654
INPP4B	0.0908932	-0.191219	-0.130634	0.111945	0.12725	-0.156681	0.023739	0.0934764	-0.023739	-0.246191
IRS1	-0.338823	-0.626166	-0.164704	-0.47626	0.254259	-0.0277891	0.0277891	0.161361	0.249172	0.0911447
JNK_pT183_pT185	-0.0127416	-0.024471	0.0621509	0.0487695	0.0127416	-0.0346115	0.0258214	0.0680853	-0.158641	-0.120498
JNK2	-0.290777	0.643495	-0.0195891	0.301165	0.0195891	-0.163428	-0.0861853	0.0562137	0.147253	-0.237324
MAPK_pT202_Y204	-0.013523	-0.06165	0.0313035	0.013523	-0.157808	0.274556	0.192036	-0.10806	0.0564955	-0.0302898
MEK1	-0.0127143	0.0534731	-0.0452757	0.0209346	-0.00241836	-0.0355425	0.042702	0.00241836	0.0675601	-0.244423
MEK1_pS217_S221	0.00967741	-0.123658	-0.0667561	-0.0970359	-0.114944	0.264084	0.0837648	-0.00967741	0.214254	0.20345
Mre11	0.0605502	0.0188292	0.0570958	0.0419777	-0.0706534	-0.0765751	-0.0751497	0.0264207	-0.0979307	-0.0188292
MSH6	0.0966807	0.0695352	0.04259	-0.0118049	-0.0223548	-0.0075197	0.50616	-0.0701298	-0.14645	0.0075197
mTOR	-0.138748	-0.559434	0.0230592	-0.0230592	0.16349	0.135694	0.22985	-0.146663	-0.0837461	0.157991
mTOR_ pS2448	-0.0222815	-0.284246	-0.000968249	-0.0222131	-0.0343362	0.22468	0.399375	0.000968249	0.253984	0.364403
N-Cadherin	-0.0281295	-0.00112697	0.0516998	0.255758	0.0708989	-0.0117456	-0.0715116	0.0627967	0.00112697	-0.194014
NF-kB-p65_pS536	-0.508482	-0.75004	0.107062	-0.775212	-0.767911	0.351774	0.87545	-0.0647538	0.0647538	1.01131
NF2	-0.192755	-0.357047	-0.117927	0.0470292	0.244326	-0.050532	0.0315232	0.264715	0.215795	-0.0315232
Notch1	-0.163716	0.063103	-0.562693	-0.16529	0.524586	0.0766488	0.0508771	-0.424527	-0.0508771	0.160931
Notch3	0.617324	-0.0553114	0.222455	0.532861	0.0553114	-0.239696	-0.193306	-0.0857594	0.260971	-0.12399
P-Cadherin	0.0893958	-0.00628421	-0.0410401	0.117418	-0.176522	0.105577	0.00512331	0.0999416	-0.00512331	-0.0275087
p21	0.635008	-0.0282286	-0.0117848	-0.206134	-0.00190658	0.00190658	0.391674	0.106309	-0.073098	0.0719487
p27	-0.0617378	0.00827849	-0.0671911	-0.0340365	0.129283	0.125019	0.0198349	0.194305	-0.00827849	-0.0481129
p27_pT157	-0.0464655	-0.233239	0.0800723	-0.00389096	0.129325	0.000994029	-0.0355774	0.0436036	-0.000994029	0.0694571
p27_pT198	-0.0513857	-0.0781792	0.185498	0.0747579	0.197365	0.0191218	-0.0191218	0.111332	-0.0661716	-0.0252476
p38_MAPK	0.000709085	0.0196882	0.341837	-0.14958	-0.153306	-0.0329242	-0.28039	0.0838689	0.117147	-0.000709085
p38_pT180_Y182	-0.381529	-0.896496	0.814527	-0.416674	-0.301797	0.03301	0.282247	0.0388886	-0.03301	0.320313
p53	-0.0508295	0.0682133	0.0680359	0.0836979	-0.109922	0.0619199	-0.0755563	0.00517248	-0.00517248	-0.3067
p70S6K	0.0330136	-0.142902	0.0804125	-0.739266	0.252205	0.00742936	-0.00742936	-0.224248	-0.174946	0.124502
p70S6K_pT389	-0.0308076	0.0658213	-0.0528934	0.0308076	-0.133836	-0.030963	0.0450021	0.0491922	0.0958198	-0.165904
p90RSK_pT359_S363	-0.349834	-0.615909	-0.226648	-0.495629	-0.125227	1.21585	1.17875	0.125227	0.334847	1.15744
Paxillin	0.269872	0.469461	0.562538	-0.108902	-0.198352	-0.210984	0.0297649	0.0242865	-0.0242865	-0.189727
PDK1_pS241	-0.0780565	0.0588852	0.300512	0.0103948	-0.0592403	0.00921893	-0.131502	-0.00921893	0.0460595	-0.0946868
PI3K-p110-alpha	0.170689	0.0709813	0.138559	0.233089	0.00494695	-0.103195	-0.283754	-0.00494695	-0.105448	-0.245495
PI3K-p85	0.0757001	-0.36469	-0.111385	0.153453	-0.140732	0.0696017	-0.234283	-0.00815258	0.00815258	0.129
PKC-alpha_pS657	-0.037417	0.181892	0.105573	0.478986	-0.618063	-0.198409	-0.123882	0.716198	0.037417	-0.812775
PR	-0.11829	0.0253839	0.243023	0.331218	-0.131487	-0.0743359	-0.0253839	0.35885	0.179635	-0.190937
PRAS40_pT246	-0.0426828	-0.128174	-0.0828206	-0.157046	-0.14238	0.0742358	0.259237	0.0426828	0.268585	0.192873
PTCH	0.148685	0.382084	0.687027	0.336063	-0.0695463	-0.24407	-0.346259	0.0695463	-0.0735166	-0.305598
PTEN	0.168456	-0.101476	0.07761	0.213481	-0.07761	-0.0816498	-0.195612	0.232563	0.28417	-0.0864893
Rab11	0.073315	0.172734	-0.099054	0.0353068	0.164906	0.113874	-0.096801	-0.0971883	-0.076799	-0.0353068
Rab25	0.134308	0.156086	0.111899	-0.00586465	0.00586465	-0.0488058	-0.00769575	-0.0088788	-0.155325	0.0141077
Rb_pS807_S811	-0.0156212	-0.440221	-0.0991503	-0.453848	-0.365956	0.25146	0.242536	0.0156212	0.243237	0.215302
S6_pS235_S236	-0.796806	-0.0482523	-0.480363	0.0115166	-0.496874	0.537978	1.23326	-0.0115166	0.0737068	0.819332
S6_pS240_S244	-0.61018	-0.263836	-0.264446	-0.21308	-0.829098	0.279882	1.17003	0.21308	0.230382	0.58397
Src_pY416	-0.0376233	0.0125575	-0.043329	-0.14084	-0.0125575	0.0460256	0.250604	-0.022139	0.0413074	0.0409552
Src_pY527	0.0972705	-1.12327	-0.0972705	-1.30998	-0.971956	0.465813	0.842028	-0.376564	0.36051	0.243797
STAT3_pY705	0.27343	-0.0790977	0.391324	0.0362612	-0.14747	0.299049	-0.0362612	0.280798	-0.171653	-0.276875
STAT5-alpha	-0.274954	0.131182	-0.896759	0.0742146	1.02795	0.364442	0.28002	-0.80861	-0.0742146	-0.0769895
Stathmin	0.0397128	-0.0152131	-0.0222321	-0.0634236	0.0152131	0.0552848	0.035981	-0.0801973	-0.144218	0.0478697
TAZ_pS89	-0.0811743	0.121824	0.0249441	-0.0249441	0.146003	-0.19242	-0.0627068	0.1002	-0.0900363	0.0989215
TTF1	0.0975577	0.091224	0.0336762	0.019435	-0.12952	-0.032969	-0.0921688	-0.019435	0.0872187	-0.295835
TIGAR	-0.138156	0.453016	0.00946463	-0.16631	0.174245	-0.00946463	-0.158023	0.0461256	0.0451985	-0.334757
Tuberin	-0.0279975	0.0734584	-0.0701986	0.00124562	0.16183	-0.244371	-0.00124562	0.106494	0.196081	-0.132193
VEGFR2	0.393612	-0.355605	0.267477	0.822695	0.265786	-0.000807155	-0.346562	-0.114639	-0.0234477	0.000807155
XIAP	0.0645089	0.255538	-0.0560198	-0.189378	0.00365676	-0.00365676	-0.146185	0.106997	0.109322	-0.0668941
YAP	0.15437	-0.03839	0.0407348	0.0247111	0.0202741	-0.0793303	-0.0202741	-0.113897	-0.172929	0.042211
YAP_pS127	0.239323	-1.27285	0.396929	-0.28611	-0.0175023	0.0374306	-0.0824802	-0.0221163	0.0175023	0.111851
YB-1	0.367413	-0.0991325	0.0375625	-0.0311178	-0.0159593	0.0938441	0.061719	-0.0239121	0.0159593	-0.124236
YB-1_pS102	-0.0255662	-0.138459	-0.0276589	-0.161939	-0.1859	0.670057	0.575434	0.0255662	0.399509	0.499835
AXL_pT702	-0.0212957	0.222077	0.218795	0.282308	-0.109884	-0.0657954	0.0100086	0.138474	-0.0100086	-0.12966
Smad3	0.011852	-0.152357	0.0909957	0.0365994	0.232106	-0.011852	-0.0518935	0.255771	-0.0159608	-0.112155
Smad1	0.0930044	-0.19081	-0.0627144	-0.190503	0.188192	-0.0188169	-0.0208003	0.195563	0.0188169	0.0388989
VASP	0.0297723	0.154336	-0.38978	0.0314982	-0.071661	0.0568557	-0.112776	-0.0297723	-0.0574293	0.0826395
XRCC1	-0.260383	-0.582819	-0.115626	-0.178037	0.476573	0.367885	0.471568	-0.0160367	0.0160367	0.662854
